# Supplementary material for: Seed priming enhances seed germination and plant growth in four neglected cultivars of Capsicum annuum L
Source: PeerJ. 2024 Oct 28;12:e18293. doi: 10.7717/peerj.18293 (PMC11526797; doi:10.7717/peerj.18293)
Supplement: Supplemental Information 3 [file peerj-12-18293-s003.xlsx]

## Sheet: DATA
CODE	BRADFORD		CODE	T50	SVI	DGI		CODE	MGT_15		CODE	FRAP		CODE	E.W.	H.W.	R..L.	S.L.	T.W.		CODE	LENGHT
SR_C	238.392		SGH24	10	141.5	166.961		SGH24	10		SR_C	1.36115		PLRH24	0.745	0.22	5	4	0.965		PYC	30
SR_C	204.691		SRH24	12	135.2	161.905		SGH24	10		SR_C	1.32115		PLRH24	0.532	0.3897	8.5	3.9	0.9217		PYC	29
SR_C	31.5319		PLGH24	12	46.8	118.402		SGH24	10		SR_C	1.34115		PLRH24	0.476	0.28	11	4	0.756		PYC	32
SR_H_24	503.141		PLRH24	11	62.1	99.5157		SRH24	12.5		SR_H_24	1.91773		PLRH24	0.348	0.174	10	3.5	0.522		PYC	34
SR_H_24	569.247		SGH48	10	118.6	101.235		SRH24	12.5		SR_H_24	1.93144		PLRH24	0.305	0.151	10	3	0.456		PYC	30
SR_H_24	505.733		SRH48	11	90.45	112.143		SRH24	12.5		SR_H_24	1.92458		PLRH24	0.43	0.304	13	3	0.734		PYC	32
SR_K_4_48	327.18		PLGH48	11	112	243.927		PLGH24	12.5		SR_K_4_48	1.58973		PLRH24	0.24	0.2128	11	3.5	0.4528		PYC	30
SR_K_4_48	303.151		PLRH48	13	67.5	153.814		PLGH24	12.2		SR_K_4_48	1.39315		PLRH48	0.624467	0.312233	15	6	0.9367		PYC	29
SR_K_4_48	299.524		SGH96	12	86.4	84.4993		PLGH24	12.35		SR_K_4_48	1.49144		PLRH48	0.2618	0.1309	14	5	0.3927		PYC	32
SR_K_6_96	420.778		SRH96	13	36.8	108.844		PLRH24	12.2		SR_K_6_96	2.0639		PLRH48	0.180667	0.0903333	15	4	0.271		PYC	29
SR_K_6_96	336.055		PLGH96	14	74.7	144.915		PLRH24	12.2		SR_K_6_96	2.20938		PLRH48	0.4362	0.2181	15	4.5	0.6543		PYC	30
SR_K_6_96	374.504		PLRH96	13	33.6	107.721		PLRH24	12.2		SR_K_6_96	2.13664		PLRH48	0.512867	0.256433	12	3.9	0.7693		PYC	29
SG_C	143.503		SGK_2%24	9	98	145.062		SGH48	10		SG_C	1.35658		PLRH48	0.575467	0.287733	16	5	0.8632		PYC	32
SG_C	115.924		SRK_2%24	8	90.5	167.347		SGH48	10		SG_C	1.15201		PLRH48	0.419867	0.209933	15	4	0.6298		PYC	34
SG_C	111.268		PLGK_2%24	10	100	216.303		SGH48	10		SG_C	1.2543		PLRH48	0.815	0.6413	19	6	1.4563		PYC	30
SG_H_24	305.234		PLRK_2%24	11	110.7	205.932		SRH48	13.3		SG_H_24	1.95624		PLRH96	0.142667	0.0713333	2	1	0.214		PYC	32
SG_H_24	323.097		SGK_2%48	8	72.4	134.431		SRH48	12.5		SG_H_24	1.66927		PLRH96	0.254	0.189	17	4	0.443		PYC	30
SG_H_24	280.991		SRK_2%48	7	125.8	175.51		SRH48	12.9		SG_H_24	1.81275		PLRH96	0.469333	0.234667	16	3	0.704		PYC	29
SG_K_4_48	197.598		PLGK_2%48	9	69.7	146.893		PLGH48	11		SG_K_4_48	2.1735		PLRH96	0.312667	0.156333	4.5	2	0.469		PYC	32
SG_K_4_48	179.451		PLRK_2%48	9	73.8	162.712		PLGH48	12.5		SG_K_4_48	2.02744		PLRH96	0.194	0.1565	17	3	0.3505		PYC	29
SG_K_4_48	174.159		SGK_2%96	9	66.6	86.4198		PLGH48	11.75		SG_K_4_48	2.10047		PLRH96	0.231733	0.115867	15	3.5	0.3476		PYC	30
SG_K_6_96	827.87		SRK_2%96	10	95.2	128.254		PLRH48	11.5		SG_K_6_96	2.61281		PLRK_2%24	0.725	0.6181	20	5.7	1.3431		PYC	29
SG_K_6_96	461.133		PLGK_2%96	10	86.3	185.311		PLRH48	11.2		SG_K_6_96	2.59647		PLRK_2%24	0.5326	0.2663	18	4.5	0.7989		PYC	32
SG_K_6_96	553.627		PLRK_2%96	10	68	132.429		PLRH48	11.35		SG_K_6_96	2.60464		PLRK_2%24	0.498	0.487	24	5	0.985		PYC	34
PLR_C	100.665		SGK_4%24	9	89.5	103.704		SGH96	12.5		PLR_C	0.505383		PLRK_2%24	0.98	0.502	21	6	1.482		PYC	30
PLR_C	129.781		SRK_4%24	6	52.2	130.714		SGH96	10		PLR_C	0.51704		PLRK_2%24	0.884133	0.442067	20	5.5	1.3262		PYC	32
PLR_C	80.2282		PLGK_4%24	10	103.8	182.674		SGH96	11.25		PLR_C	0.511211		PLRK_2%24	0.9532	0.4766	20	5.9	1.4298		PYC	30
PLR_H_24	443.92		PLRK_4%24	11	79.2	113.559		SRH96	12.3		PLR_H_24	0.529154		PLRK_2%24	0.621	0.35552	19	4.8	0.97652		PYC	29
PLR_H_24	255.257		SGK_4%48	7	115.6	131.687		SRH96	15		PLR_H_24	0.422869		PLRK_2%24	0.988	0.494	20	5.9	1.482		PYC	32
PLR_H_24	354.532		SRK_4%48	6	57.3	145.238		SRH96	13.65		PLR_H_24	0.476011		PLRK_2%48	0.556933	0.278467	18	4.5	0.8354		PYC	29
PLR_K_6_96	671.581		PLGK_4%48	6	116.1	213.559		PLGH96	13.3		PLR_K_6_96	0.420583		PLRK_2%48	0.637333	0.318667	14	4	0.956		PYH24	30
PLR_K_6_96	834.222		PLRK_4%48	9	134	175.948		PLGH96	13.3		PLR_K_6_96	0.460126		PLRK_2%48	0.449333	0.224667	19	4.5	0.674		PYH24	34
PLR_K_6_96	739.632		SGK_4%96	11	56.7	97.668		PLGH96	13.3		PLR_K_6_96	0.440354		PLRK_2%48	0.576867	0.288433	17	3.9	0.8653		PYH24	36
PLR_K_4_48	211.259		SRK_4%96	11	72	123.061		PLRH96	11.8		PLR_K_4_48	0.448011		PLRK_2%48	0.526133	0.263067	16	3.5	0.7892		PYH24	27
PLR_K_4_48	177.233		PLGK_4%96	9	54.9	93.2203		PLRH96	11.8		PLR_K_4_48	0.56824		PLRK_2%48	0.534	0.267	12	2.9	0.801		PYH24	26
PLR_K_4_48	163.623		PLRK_4%96	10	102.4	134.302		PLRH96	11.8		PLR_K_4_48	0.508126		PLRK_2%96	0.595467	0.297733	15	4.2	0.8932		PYH24	23
PLG_C	145.426		SGK_6%24	12	116.5	110.288		SGK_2%24	10		PLG_C	1.18744		PLRK_2%96	0.538	0.4111	18	3.5	0.9491		PYH24	27
PLG_C	106.94		SRK_6%24	10	67.5	109.714		SGK_2%24	12		PLG_C	1.19315		PLRK_2%96	0.622667	0.311333	14.4	4.8	0.934		PYH24	30
PLG_C	117.45		PLGK_6%24	10	103.5	150.847		SGK_2%24	11		PLG_C	1.1903		PLRK_2%96	0.517	0.469	15.5	4	0.986		PYH24	35
PLG_H_24	431.658		PLRK_6%24	10	71.2	104.859		SRK_2%24	10		PLG_H_24	1.23201		PLRK_2%96	0.321	0.4032	13	3	0.7242		PYH24	33
PLG_H_24	290.1		SGK_6%48	9	150	122.222		SRK_2%24	11		PLG_H_24	1.26973		PLRK_2%96	0.4282	0.2141	12	3.2	0.6423		PYH48	52
PLG_H_24	261.235		SRK_6%48	9	108.4	155.357		SRK_2%24	10.5		PLG_H_24	1.25087		PLRK_4%24	0.892	0.6969	17	4.5	1.5889		PYH48	52
PLG_K_4_48	280.474		PLGK_6%48	8	106.2	164.407		PLGK_2%24	11		PLG_K_4_48	1.1943		PLRK_4%24	0.110267	0.0551333	8	2.5	0.1654		PYH48	36
PLG_K_4_48	226.434		PLRK_6%48	9	120.6	151.09		PLGK_2%24	13		PLG_K_4_48	1.18515		PLRK_4%24	0.304	0.152	10	4	0.456		PYH48	37
PLG_K_4_48	264.462		SGK_6%96	10	152.1	174.015		PLGK_2%24	12		PLG_K_4_48	1.18973		PLRK_4%24	0.855333	0.427667	11	4.5	1.283		PYH48	36
PLG_K_6_96	467.43		SRK_6%96	12	142.1	167.347		PLRK_2%24	12.2		PLG_K_6_96	1.35555		PLRK_4%24	0.536	0.4274	12	3.5	0.9634		PYH48	30
PLG_K_6_96	490.114		PLGK_6%96	7	150	263.115		PLRK_2%24	12.2		PLG_K_6_96	1.38675		PLRK_4%24	0.5562	0.2781	9	3	0.8343		PYH48	43
PLG_K_6_96	558.164		PLRK_6%96	7	134.1	190.315		PLRK_2%24	12.2		PLG_K_6_96	1.37115		PLRK_4%48	0.828667	0.414333	15	4.5	1.243		PYH48	29
			SGH24	11	137.2	159.5		SGK_2%48	11					PLRK_4%48	0.976	0.616	17	4	1.592		PYH48	35
			SRH24	11	139.8	174.67		SGK_2%48	10					PLRK_4%48	0.824	0.465	16	4.7	1.289		PYH48	30
			PLGH24	11	50.3	113.47		SGK_2%48	10.5					PLRK_4%48	0.862	0.431	12	5	1.293		PYH96	41
			PLRH24	10	70.4	95.3		SRK_2%48	12					PLRK_4%48	0.624	0.669	16	5.5	1.293		PYH96	54
			SGH48	10	119.5	102.34		SRK_2%48	10					PLRK_4%48	0.855733	0.427867	12	5.3	1.2836		PYH96	34
			SRH48	11	88.1	109.67		SRK_2%48	11					PLRK_4%48	0.734	0.6989	21	6	1.4329		PYH96	26
			PLGH48	12	115.2	149.38		PLGK_2%48	13.3					PLRK_4%96	0.6916	0.3458	13	4.5	1.0374		PYH96	39
			PLRH48	12	63.2	149.65		PLGK_2%48	11					PLRK_4%96	0.9892	0.4946	15	5	1.4838		PYH96	36
			SGH96	11	88.8	80.28		PLGK_2%48	12.15					PLRK_4%96	0.514	0.257	15	5.5	0.771		PYH96	33
			SRH96	13	42.5	109.67		PLRK_2%48	12.5					PLRK_4%96	0.848667	0.424333	18	4	1.273		PYH96	34
			PLGH96	13	70.9	142.56		PLRK_2%48	12.2					PLRK_4%96	0.929333	0.464667	15	4.5	1.394		PYH96	42
			PLRH96	13	29.4	103.23		PLRK_2%48	12.35					PLRK_4%96	1.04867	0.524333	16	5	1.573		PYH96	41
			SGK_2%24	10	100	160.96		SGK_2%96	12.7					PLRK_4%96	0.994667	0.497333	12	4.5	1.492		PYK_2%24	45
			SRK_2%24	9	85.7	155.32		SGK_2%96	12.7					PLRK_6%24	1.05927	0.529633	17	4.5	1.5889		PYK_2%24	25
			PLGK_2%24	9	102.1	200.34		SGK_2%96	12.7					PLRK_6%24	0.110267	0.0551333	8	2.5	0.1654		PYK_2%24	28
			PLRK_2%24	12	113.2	100.23		SRK_2%96	12.5					PLRK_6%24	0.304	0.152	10	4	0.456		PYK_2%24	41
			SGK_2%48	8	70.6	144.68		SRK_2%96	12.5					PLRK_6%24	0.855333	0.427667	11	4.5	1.283		PYK_2%24	43
			SRK_2%48	8	135.3	180.83		SRK_2%96	12.5					PLRK_6%24	0.642267	0.321133	12	3.5	0.9634		PYK_2%24	28
			PLGK_2%48	9	59.3	149.64		PLGK_2%96	12.7					PLRK_6%48	0.828667	0.414333	15	4.5	1.243		PYK_2%24	28
			PLRK_2%48	8	69.9	159.54		PLGK_2%96	11.5					PLRK_6%48	1.06133	0.530667	15	3.5	1.592		PYK_2%24	38
			SGK_2%96	10	59.1	79.99		PLGK_2%96	12.1					PLRK_6%48	0.742667	0.371333	16	4.7	1.114		PYK_2%24	36
			SRK_2%96	11	93.2	123.59		PLRK_2%96	12.5					PLRK_6%48	1.13147	0.565733	12	5	1.6972		PYK_2%24	40
			PLGK_2%96	11	89.7	190.38		PLRK_2%96	12.5					PLRK_6%48	0.927333	0.463667	16	5.5	1.391		PYK_2%48	39
			PLRK_2%96	11	67.2	140.34		PLRK_2%96	12.5					PLRK_6%48	0.886	0.443	14	5.3	1.329		PYK_2%48	33
			SGK_4%24	9	91.9	104.32		SGK_4%24	12.2					PLRK_6%48	0.859533	0.429767	16	5	1.2893		PYK_2%48	36
			SRK_4%24	7	55.9	138.38		SGK_4%24	11					PLRK_6%96	0.6916	0.3458	15	4.5	1.0374		PYK_2%48	42
			PLGK_4%24	11	101.3	178.34		SGK_4%24	11.6					PLRK_6%96	0.826	0.6578	18	7	1.4838		PYK_2%48	39
			PLRK_4%24	10	80.1	110.43		SRK_4%24	10.5					PLRK_6%96	0.514	0.257	15	5.5	0.771		PYK_2%48	34
			SGK_4%48	6	120.3	129.93		SRK_4%24	10.5					PLRK_6%96	0.926	0.6496	20	4	1.5756		PYK_2%48	29
			SRK_4%48	6	69.3	150.23		SRK_4%24	10.5					PLRK_6%96	1.3598	0.6799	15	4.5	2.0397		PYK_2%48	37
			PLGK_4%48	6	120.5	209.45		PLGK_4%24	11.8					PLRK_6%96	1.22173	0.610867	25	7	1.8326		PYK_2%48	28
			PLRK_4%48	8	137.9	180.34		PLGK_4%24	12					PLRK_6%96	0.926	0.8163	23	6.5	1.7423		PYK_2%48	32
			SGK_4%96	10	50.4	100.12		PLGK_4%24	11.9					PLRC	0.142667	0.0713333	7	1.5	0.214		PYK_2%96	34
			SRK_4%96	12	69.1	118.53		PLRK_4%24	12.2					PLRC	0.254	0.128	12	2.2	0.382		PYK_2%96	44
			PLGK_4%96	10	54	98.03		PLRK_4%24	11.8					PLRC	0.469333	0.234667	10	3	0.704		PYK_2%96	41
			PLRK_4%96	10	101.3	123.33		PLRK_4%24	12					PLRC	0.312667	0.156333	7	2.8	0.469		PYK_2%96	40
			SGK_6%24	13	106.1	97.45		SGK_4%48	10					PLRC	0.194	0.073	8	4	0.267		PYK_2%96	32
			SRK_6%24	11	58.9	102.38		SGK_4%48	9.5					PLRC	0.231733	0.115867	15	3.2	0.3476		PYK_2%96	35
			PLGK_6%24	10	104.6	134.45		SGK_4%48	9.75					PLRC	0.142667	0.0713333	7	1.5	0.214		PYK_2%96	38
			PLRK_6%24	11	69.9	102.45		SRK_4%48	10					PLRC	0.254	0.128	12	2.2	0.382		PYK_2%96	43
			SGK_6%48	10	134.6	145.67		SRK_4%48	10					PLRC	0.469333	0.234667	10	3	0.704		PYK_2%96	37
			SRK_6%48	8	106.3	159.64		SRK_4%48	10					PLRC	0.312667	0.156333	7	2.8	0.469		PYK_2%96	32
			PLGK_6%48	7	103.5	170.34		PLGK_4%48	9.5					PLRC	0.194	0.073	8	4	0.267		PYK_4%24	43
			PLRK_6%48	10	126.3	160.34		PLGK_4%48	9.4					PLRC	0.231733	0.115867	15	3.2	0.3476		PYK_4%24	33
			SGK_6%96	9	156.7	180.23		PLGK_4%48	9.45					PLRC	0.142667	0.0713333	7	1.5	0.214		PYK_4%24	33
			SRK_6%96	12	150.6	169.59		PLRK_4%48	10					PLRC	0.254	0.128	12	2.2	0.382		PYK_4%24	37
			PLGK_6%96	8	160.6	270.54		PLRK_4%48	10.5					PLRC	0.469333	0.234667	10	3	0.704		PYK_4%24	50
			PLRK_6%96	7	140.5	200.21		PLRK_4%48	10.25					PLRC	0.312667	0.156333	7	2.8	0.469		PYK_4%24	34
			SGH24	11	130	158		SGK_4%96	12.5					PLRC	0.194	0.073	8	4	0.267		PYK_4%24	30
			SRH24	11	138	170		SGK_4%96	12.2					PLRC	0.231733	0.115867	15	3.2	0.3476		PYK_4%24	30
			PLGH24	11	50	112		SGK_4%96	12.35					PLGH24	0.2348	0.1174	13	2.9	0.3522		PYK_4%24	31
			PLRH24	10	70	95		SRK_4%96	12.2					PLGH24	0.298	0.1553	18	4	0.4533		PYK_4%24	30
			SGH48	11	120	100		SRK_4%96	12.2					PLGH24	0.19	0.1162	14	3.2	0.3062		PYK_4%48	36
			SRH48	11	88	110		SRK_4%96	12.2					PLGH24	0.368	0.184	7.5	3.5	0.552		PYK_4%48	30
			PLGH48	11	111	145		PLGK_4%96	12.3					PLGH24	0.425867	0.212933	8	3	0.6388		PYK_4%48	37
			PLRH48	12	62	150		PLGK_4%96	11.6					PLGH24	0.428867	0.214433	10	3.3	0.6433		PYK_4%48	35
			SGH96	11	90	80		PLGK_4%96	11.95					PLGH24	0.4928	0.2464	11	3.9	0.7392		PYK_4%48	35
			SRH96	12	43	110		PLRK_4%96	12.5					PLGH48	1.392	0.696	22	5	2.088		PYK_4%48	34
			PLGH96	13	71	140		PLRK_4%96	11.2					PLGH48	0.299	0.159	17	2.7	0.458		PYK_4%48	36
			PLRH96	12	30	103		PLRK_4%96	11.85					PLGH48	0.456	0.301	20.5	3.7	0.757		PYK_4%48	33
			SGK_2%24	10	100	160		SGK_6%24	11					PLGH48	0.195333	0.0976667	26.2	3	0.293		PYK_4%48	36
			SRK_2%24	9	84	155		SGK_6%24	11					PLGH48	0.097	0.2846	27	3	0.3816		PYK_4%48	35
			PLGK_2%24	9	100	200		SGK_6%24	11					PLGH48	1.09867	0.549333	14	5	1.648		PYK_4%96	40
			PLRK_2%24	12	110	100		SRK_6%24	10.5					PLGH48	1.045	0.713	24	6.5	1.758		PYK_4%96	24
			SGK_2%48	9	71	145		SRK_6%24	10.5					PLGH48	1.09547	0.547733	22	6	1.6432		PYK_4%96	25
			SRK_2%48	8	130	180		SRK_6%24	10.5					PLGH96	0.378	0.189	19.5	4.5	0.567		PYK_4%96	36
			PLGK_2%48	8	58	148		PLGK_6%24	12.2					PLGH96	1.05533	0.527667	15	5	1.583		PYK_4%96	26
			PLRK_2%48	11	65	162		PLGK_6%24	11.1					PLGH96	0.386333	0.193167	23	4	0.5795		PYK_4%96	25
			SGK_2%96	10	60	80		PLGK_6%24	11.65					PLGH96	0.408933	0.204467	9	4	0.6134		PYK_4%96	28
			SRK_2%96	10	92	120		PLRK_6%24	12.2					PLGH96	0.622267	0.311133	11	3.5	0.9334		PYK_4%96	30
			PLGK_2%96	10	80	195		PLRK_6%24	11.8					PLGH96	0.490133	0.245067	8	3	0.7352		PYK_4%96	32
			PLRK_2%96	9	65	142		PLRK_6%24	12					PLGK_2%24	0.291667	0.145833	13	4	0.4375		PYK_4%96	33
			SGK_4%24	8	90	102		SGK_6%48	10.5					PLGK_2%24	0.478	0.3473	25	4	0.8253		PYK_6%24	22
			SRK_4%24	6	50	139		SGK_6%48	11					PLGK_2%24	0.398	0.008	28	4	0.406		PYK_6%24	30
			PLGK_4%24	10	100	180		SGK_6%48	10.75					PLGK_2%24	0.515867	0.257933	17	5	0.7738		PYK_6%24	28
			PLRK_4%24	9	80	110		SRK_6%48	11.2					PLGK_2%24	1.05533	0.527667	15	6	1.583		PYK_6%24	27
			SGK_4%48	7	115	131		SRK_6%48	11					PLGK_2%24	0.901867	0.450933	17	5.5	1.3528		PYK_6%24	32
			SRK_4%48	7	68	150		SRK_6%48	11.1					PLGK_2%24	1.08855	0.544277	19	5.8	1.63283		PYK_6%24	20
			PLGK_4%48	8	115	210		PLGK_6%48	10.5					PLGK_2%48	0.2912	0.1456	14	4	0.4368		PYK_6%24	26
			PLRK_4%48	9	135	180		PLGK_6%48	10.5					PLGK_2%48	0.551867	0.275933	17	4.5	0.8278		PYK_6%24	28
			SGK_4%96	10	48	100		PLGK_6%48	10.5					PLGK_2%48	0.522	0.261	7	2	0.783		PYK_6%24	30
			SRK_4%96	11	68	120		PLRK_6%48	11					PLGK_2%48	0.382	0.191	12	5	0.573		PYK_6%24	29
			PLGK_4%96	10	50	100		PLRK_6%48	11.1					PLGK_2%48	0.624	0.312	16	4	0.936		PYK_6%48	41
			PLRK_4%96	9	100	124		PLRK_6%48	11.05					PLGK_2%48	0.5582	0.2791	14	3.6	0.8373		PYK_6%48	44
			SGK_6%24	11	101	98		SGK_6%96	10					PLGK_2%48	0.321467	0.160733	11	3.1	0.4822		PYK_6%48	43
			SRK_6%24	11	55	101		SGK_6%96	10.5					PLGK_2%96	0.286667	0.143333	19	4	0.43		PYK_6%48	32
			PLGK_6%24	10	102	132		SGK_6%96	10.25					PLGK_2%96	1.312	0.617	12	4.5	1.929		PYK_6%48	39
			PLRK_6%24	11	70	102		SRK_6%96	9.5					PLGK_2%96	0.354	0.177	15	3	0.531		PYK_6%48	38
			SGK_6%48	11	130	146		SRK_6%96	10					PLGK_2%96	0.387	0.2871	18	2.5	0.6741		PYK_6%48	39
			SRK_6%48	9	105	160		SRK_6%96	9.75					PLGK_2%96	0.490867	0.245433	18	3.5	0.7363		PYK_6%48	33
			PLGK_6%48	8	103	170		PLGK_6%96	10					PLGK_4%24	0.611333	0.305667	15	4.5	0.917		PYK_6%48	36
			PLRK_6%48	9	125	160		PLGK_6%96	10.5					PLGK_4%24	0.885733	0.442867	11	5.5	1.3286		PYK_6%48	43
			SGK_6%96	10	160	180		PLGK_6%96	10.25					PLGK_4%24	0.566	0.382	26	5	0.948		PYK_6%96	44
			SRK_6%96	11	148	170		PLRK_6%96	10.5					PLGK_4%24	0.618667	0.309333	19	4	0.928		PYK_6%96	37
			PLGK_6%96	8	158	274		PLRK_6%96	10.5					PLGK_4%24	0.625067	0.312533	14	4.5	0.9376		PYK_6%96	36
			PLRK_6%96	9	138	200		PLRK_6%96	10.5					PLGK_4%24	0.645	0.5283	12	3.9	1.1733		PYK_6%96	36
			SGC	12	55.34			SGC	13.3					PLGK_4%48	0.301	0.227	26	4	0.528		PYK_6%96	40
			SRC	13	49.4			SRC	15					PLGK_4%48	1.06213	0.531067	22	6	1.5932		PYK_6%96	38
			PLGC	14	39.22			PLGC	15					PLGK_4%48	0.921733	0.460867	23	5.5	1.3826		PYK_6%96	39
			PLRC	14	34.37			PLRC	16.6					PLGK_4%48	1.0628	0.5314	21	6.5	1.5942		PYK_6%96	39
			SGC	12	55.34			SGC	13					PLGK_4%48	0.792867	0.396433	17	4.5	1.1893		PYK_6%96	39
			SRC	13	49.4			SRC	15.5					PLGK_4%48	0.6182	0.3091	15	4.3	0.9273		PYK_6%96	36
			PLGC	14	39.22			PLGC	14.5					PLGK_4%48	1.104	0.7324	23	7	1.8364		PRC	32
			PLRC	14	34.37			PLRC	16.3					PLGK_4%96	0.78	0.4022	12	3	1.1822		PRC	31
			SGC	12	55.34			SGC	13.5					PLGK_4%96	0.106	0.053	5	2	0.159		PRC	34
			SRC	13	49.4			SRC	15.2					PLGK_4%96	0.289	0.0975	9	4	0.3865		PRC	33
			PLGC	14	39.22			PLGC	15					PLGK_4%96	0.314733	0.157367	8	2.2	0.4721		PRC	30
			PLRC	14	34.37			PLRC	17					PLGK_4%96	0.489	0.3463	11	3.5	0.8353		PRC	29
			SGC	12	55.34			SGC	12.9					PLGK_4%96	0.439267	0.219633	10	3.6	0.6589		PRC	28
			SRC	13	49.4			SRC	15.4					PLGK_6%24	0.553	0.4754	16	2.5	1.0284		PRC	30
			PLGC	14	39.22			PLGC	15					PLGK_6%24	0.856267	0.428133	11	3	1.2844		PRC	29
			PLRC	14	34.37			PLRC	16.5					PLGK_6%24	0.624933	0.312467	15	3.2	0.9374		PRC	30
			SGC	12	55.34			SGC	13					PLGK_6%24	0.543	0.2934	14	4	0.8364		PRC	32
			SRC	13	49.4			SRC	15.2					PLGK_6%24	0.789	0.5004	16	4.3	1.2894		PRC	31
			PLGC	14	39.22			PLGC	15.2					PLGK_6%24	1.09	0.4937	17	4.9	1.5837		PRC	34
			PLRC	14	34.37			PLRC	16.2					PLGK_6%48	0.459333	0.229667	7	3	0.689		PRC	33
			SGC	12	55.34			SGC	12.8					PLGK_6%48	0.624267	0.312133	15	4	0.9364		PRC	30
			SRC	13	49.4			SRC	15.5					PLGK_6%48	0.913	0.4716	18	4.7	1.3846		PRC	29
			PLGC	14	39.22			PLGC	14.8					PLGK_6%48	0.789	0.5047	20	4.7	1.2937		PRC	28
			PLRC	14	34.37			PLRC	16.1					PLGK_6%48	0.903	0.6009	19	5	1.5039		PRC	30
			SGC	12	55.34			SGC	13.5					PLGK_6%48	0.845	0.4384	18	4.3	1.2834		PRC	29
			SRC	13	49.4			SRC	15					PLGK_6%96	0.387667	0.193833	26	6.6	0.5815		PRC	30
			PLGC	14	39.22			PLGC	14.6					PLGK_6%96	0.934	0.6492	25	6	1.5832		PRC	32
			PLRC	14	34.37			PLRC	16.4					PLGK_6%96	1.0548	0.5274	22	6	1.5822		PRC	31
			SGC	12	55.34			SGC	13.3					PLGK_6%96	0.981467	0.490733	23	5.5	1.4722		PRC	34
			SRC	13	49.4			SRC	15					PLGK_6%96	1.267	0.5898	27	7	1.8568		PRC	33
			PLGC	14	39.22			PLGC	15.2					PLGK_6%96	1.093	0.7003	19	7	1.7933		PRC	30
			PLRC	14	34.37			PLRC	15.9					PLGK_6%96	0.934	0.7052	21	5.2	1.6392		PRC	29
			SGC	12	55.34			SGC	13.2					PLGC	0.193333	0.0966667	12	2.4	0.29		PRC	28
			SRC	13	49.4			SRC	15.1					PLGC	0.259333	0.129667	10	3.2	0.389		PRC	30
			PLGC	14	39.22			PLGC	15.1					PLGC	0.382667	0.191333	13	4	0.574		PRC	29
			PLRC	14	34.37			PLRC	15.8					PLGC	0.304	0.152	15	3.7	0.456		PRC	30
														PLGC	0.252	0.126	5	2.7	0.378		PRH24	33
														PLGC	0.188667	0.0943333	4.5	2	0.283		PRH24	31
														PLGC	0.193333	0.0966667	12	2.4	0.29		PRH24	29
														PLGC	0.259333	0.129667	10	3.2	0.389		PRH24	37
														PLGC	0.382667	0.191333	13	4	0.574		PRH24	30
														PLGC	0.304	0.152	15	3.7	0.456		PRH24	27
														PLGC	0.252	0.126	5	2.7	0.378		PRH24	29
														PLGC	0.188667	0.0943333	4.5	2	0.283		PRH24	30
														PLGC	0.193333	0.0966667	12	2.4	0.29		PRH24	29
														PLGC	0.259333	0.129667	10	3.2	0.389		PRH24	30
														PLGC	0.382667	0.191333	13	4	0.574		PRH48	36
														PLGC	0.304	0.152	15	3.7	0.456		PRH48	38
														PLGC	0.252	0.126	5	2.7	0.378		PRH48	37
														PLGC	0.188667	0.0943333	4.5	2	0.283		PRH48	39
														SGH24	1.178	0.6707	21	7.5	1.8487		PRH48	40
														SGH24	0.956	0.6183	19	4.9	1.5743		PRH48	38
														SGH24	0.634	0.2933	18	5	0.9273		PRH48	37
														SGH24	0.478	0.3739	20	5.4	0.8519		PRH48	38
														SGH24	0.934	0.6042	23	6	1.5382		PRH48	36
														SGH24	0.873	0.6099	20	5.5	1.4829		PRH48	38
														SGH24	1.097	0.5873	21	6.5	1.6843		PRH96	34
														SGH48	1.245	0.754	19	5	1.999		PRH96	35
														SGH48	0.452	0.281	6	4.8	0.733		PRH96	37
														SGH48	0.527	0.30331	15	4	0.83031		PRH96	50
														SGH48	0.389	0.2727	15	3.5	0.6617		PRH96	27
														SGH48	1.006	0.5957	15	4	1.6017		PRH96	28
														SGH48	0.782	0.5123	12	3.5	1.2943		PRH96	29
														SGH96	0.4484	0.2242	16	4	0.6726		PRH96	35
														SGH96	0.8734	0.4367	13	4.4	1.3101		PRH96	31
														SGH96	0.7504	0.3752	12	3.5	1.1256		PRH96	38
														SGH96	0.521533	0.260767	8	3	0.7823		PRK_2%24	40
														SGH96	1.04467	0.522333	10	4.3	1.567		PRK_2%24	33
														SGH96	0.7344	0.3672	18	5	1.1016		PRK_2%24	41
														SGK_2%24	1.41847	0.709233	20	6	2.1277		PRK_2%24	49
														SGK_2%24	0.599333	0.299667	18	4	0.899		PRK_2%24	38
														SGK_2%24	0.459333	0.229667	22	3	0.689		PRK_2%24	42
														SGK_2%24	0.554867	0.277433	13	4	0.8323		PRK_2%24	43
														SGK_2%24	0.381067	0.190533	16	4	0.5716		PRK_2%24	40
														SGK_2%24	0.399333	0.199667	16	3.5	0.599		PRK_2%24	40
														SGK_2%24	0.561333	0.280667	20	4	0.842		PRK_2%24	32
														SGK_2%24	0.788	0.4923	16	5	1.2803		PRK_2%48	40
														SGK_2%48	0.645	0.444	16	5	1.089		PRK_2%48	36
														SGK_2%48	0.598	0.391	17	4	0.989		PRK_2%48	34
														SGK_2%48	0.356	0.1967	13	3	0.5527		PRK_2%48	41
														SGK_2%48	0.678	0.443	18	5	1.121		PRK_2%48	38
														SGK_2%48	0.437	0.3	17	3	0.737		PRK_2%48	42
														SGK_2%48	0.198	0.139	17	2	0.337		PRK_2%48	40
														SGK_2%96	0.751333	0.375667	14	4	1.127		PRK_2%48	23
														SGK_2%96	0.302	0.0339	7	3	0.3359		PRK_2%48	43
														SGK_2%96	0.4412	0.2206	6	3	0.6618		PRK_2%48	42
														SGK_2%96	0.068	0.1904	10	3	0.2584		PRK_2%96	28
														SGK_2%96	0.514	0.4505	17	3.5	0.9645		PRK_2%96	34
														SGK_2%96	0.598	0.5337	16	4	1.1317		PRK_2%96	35
														SGK_4%24	0.462	0.3256	17	4	0.7876		PRK_2%96	33
														SGK_4%24	0.559	0.0893	6	4	0.6483		PRK_2%96	40
														SGK_4%24	0.738667	0.369333	15	3.3	1.108		PRK_2%96	35
														SGK_4%24	0.676	0.338	16	4	1.014		PRK_2%96	34
														SGK_4%24	0.378	0.117	13	3	0.495		PRK_2%96	31
														SGK_4%24	0.8796	0.4398	17	3.5	1.3194		PRK_2%96	32
														SGK_4%48	0.956	0.8503	21	4	1.8063		PRK_2%96	29
														SGK_4%48	0.638	0.0795	15	4.5	0.7175		PRK_4%24	31
														SGK_4%48	0.654	0.1676	13	4	0.8216		PRK_4%24	32
														SGK_4%48	0.884	0.2881	12	6	1.1721		PRK_4%24	31
														SGK_4%48	1.138	0.7655	15	4	1.9035		PRK_4%24	34
														SGK_4%48	0.838267	0.419133	20	5	1.2574		PRK_4%24	34
														SGK_4%48	0.301	0.1167	16	4	0.4177		PRK_4%24	35
														SGK_4%96	0.295333	0.147667	16	3	0.443		PRK_4%24	33
														SGK_4%96	0.49	0.33	18	2.7	0.82		PRK_4%24	32
														SGK_4%96	0.431067	0.215533	17	3	0.6466		PRK_4%24	33
														SGK_4%96	0.51	0.3244	17	4	0.8344		PRK_4%24	32
														SGK_4%96	0.3294	0.1647	6	3.5	0.4941		PRK_4%48	36
														SGK_4%96	0.29	0.2772	15	3.6	0.5672		PRK_4%48	34
														SGK_6%24	0.923	0.798	17	4	1.721		PRK_4%48	41
														SGK_6%24	0.4984	0.2492	17	3	0.7476		PRK_4%48	36
														SGK_6%24	0.996733	0.498367	20	5	1.4951		PRK_4%48	36
														SGK_6%24	0.625	0.4303	17	4	1.0553		PRK_4%48	37
														SGK_6%24	0.532933	0.266467	15	3	0.7994		PRK_4%48	48
														SGK_6%24	0.7442	0.3721	17	4	1.1163		PRK_4%48	45
														SGK_6%24	0.726	0.4828	16	5	1.2088		PRK_4%48	38
														SGK_6%24	0.7864	0.3932	15	4	1.1796		PRK_4%48	39
														SGK_6%48	1.573	1.092	20	5.5	2.665		PRK_4%96	40
														SGK_6%48	0.904467	0.452233	16	5	1.3567		PRK_4%96	24
														SGK_6%48	0.916933	0.458467	15	4	1.3754		PRK_4%96	25
														SGK_6%48	0.846	0.177	17	4	1.023		PRK_4%96	36
														SGK_6%48	0.725	0.629	15	6	1.354		PRK_4%96	26
														SGK_6%48	0.777333	0.388667	16	4	1.166		PRK_4%96	25
														SGK_6%96	0.896	0.8329	25	6	1.7289		PRK_4%96	28
														SGK_6%96	1.01733	0.508667	16	5.5	1.526		PRK_4%96	30
														SGK_6%96	0.806	0.387	17	4.7	1.193		PRK_4%96	32
														SGK_6%96	0.704467	0.352233	15	4.5	1.0567		PRK_4%96	33
														SGK_6%96	0.927	0.6408	26	6	1.5678		PRK_6%24	28
														SGK_6%96	1.138	0.6966	26	9	1.8346		PRK_6%24	30
														SGK_6%96	1.392	0.35	23	6.4	1.742		PRK_6%24	28
														SGC	0.195333	0.0976667	7	2	0.293		PRK_6%24	27
														SGC	0.483333	0.241667	12	4.3	0.725		PRK_6%24	32
														SGC	0.351333	0.175667	16	3.5	0.527		PRK_6%24	34
														SGC	0.334667	0.167333	14	2.7	0.502		PRK_6%24	26
														SGC	0.465333	0.232667	18	4	0.698		PRK_6%24	28
														SGC	0.423333	0.211667	14	3.1	0.635		PRK_6%24	30
														SGC	0.195333	0.0976667	7	2	0.293		PRK_6%24	29
														SGC	0.483333	0.241667	12	4.3	0.725		PRK_6%48	47
														SGC	0.351333	0.175667	16	3.5	0.527		PRK_6%48	45
														SGC	0.334667	0.167333	14	2.7	0.502		PRK_6%48	49
														SGC	0.465333	0.232667	18	4	0.698		PRK_6%48	50
														SGC	0.423333	0.211667	14	3.1	0.635		PRK_6%48	42
														SGC	0.195333	0.0976667	7	2	0.293		PRK_6%48	46
														SGC	0.483333	0.241667	12	4.3	0.725		PRK_6%48	57
														SGC	0.351333	0.175667	16	3.5	0.527		PRK_6%48	52
														SGC	0.334667	0.167333	14	2.7	0.502		PRK_6%48	27
														SGC	0.465333	0.232667	18	4	0.698		PRK_6%48	29
														SGC	0.423333	0.211667	14	3.1	0.635		PRK_6%96	65
														SRH24	1.738	1.148	22	6.2	2.886		PRK_6%96	47
														SRH24	0.553067	0.276533	16	3.5	0.8296		PRK_6%96	37
														SRH24	0.450867	0.225433	8	3.3	0.6763		PRK_6%96	54
														SRH24	1.05853	0.529267	17	5.5	1.5878		PRK_6%96	54
														SRH24	1.31973	0.659867	18	5	1.9796		PRK_6%96	52
														SRH24	0.682	0.341	18	4	1.023		PRK_6%96	66
														SRH24	0.507667	0.253833	20	4	0.7615		PRK_6%96	50
														SRH24	1	0.5	17	4	1.5		PRK_6%96	65
														SRH24	0.621333	0.310667	17	4	0.932		PRK_6%96	45
														SRH48	0.392	0.196	6	3.5	0.588		SYC	32
														SRH48	1.00467	0.502333	16	4	1.507		SYC	32
														SRH48	0.767133	0.383567	15	4	1.1507		SYC	37
														SRH48	0.235133	0.117567	15.5	3	0.3527		SYC	30
														SRH48	0.855333	0.427667	8	3.5	1.283		SYC	33
														SRH48	0.765333	0.382667	18	4.2	1.148		SYC	35
														SRH96	0.303	0.1515	17	1.5	0.4545		SYC	32
														SRH96	0.325667	0.162833	13	2.5	0.4885		SYC	35
														SRH96	0.0881333	0.0440667	10	2	0.1322		SYC	30
														SRH96	0.260867	0.130433	13	4	0.3913		SYC	37
														SRH96	0.306733	0.153367	16	4	0.4601		SYC	32
														SRH96	0.423	0.2115	16	5	0.6345		SYC	32
														SRH96	0.435733	0.217867	15	4	0.6536		SYC	37
														SRK_2%24	0.340667	0.170333	15	2	0.511		SYC	30
														SRK_2%24	0.764	0.6564	20	5	1.4204		SYC	33
														SRK_2%24	0.383667	0.191833	16	5	0.5755		SYC	35
														SRK_2%24	0.578	0.386	18	5	0.964		SYC	32
														SRK_2%24	0.4718	0.2359	19	4.5	0.7077		SYC	35
														SRK_2%24	0.478	0.356	16	4	0.834		SYC	30
														SRK_2%24	0.75	0.5692	19	6	1.3192		SYC	37
														SRK_2%48	0.928	0.464	15	5	1.392		SYC	32
														SRK_2%48	0.9294	0.4647	21	6.5	1.3941		SYC	32
														SRK_2%48	0.975333	0.487667	23	5	1.463		SYC	37
														SRK_2%48	0.932	0.466	17	4	1.398		SYC	30
														SRK_2%48	0.785333	0.392667	15	4	1.178		SYC	33
														SRK_2%48	0.674667	0.337333	20	4.5	1.012		SYC	35
														SRK_2%48	0.648	0.324	18	4	0.972		SYC	32
														SRK_2%96	0.8622	0.4311	17	5	1.2933		SYC	35
														SRK_2%96	0.814667	0.407333	18	5	1.222		SYC	30
														SRK_2%96	1.32567	0.662833	17	4	1.9885		SYC	37
														SRK_2%96	0.3018	0.1509	15	3.5	0.4527		SYH24	36
														SRK_2%96	0.752667	0.376333	17	4	1.129		SYH24	35
														SRK_2%96	0.728	0.364	17	5	1.092		SYH24	26
														SRK_4%24	0.282467	0.141233	7	3	0.4237		SYH24	27
														SRK_4%24	0.604	0.3188	18	5	0.9228		SYH24	36
														SRK_4%24	0.549933	0.274967	17	5	0.8249		SYH24	35
														SRK_4%24	0.389	0.298	20	4	0.687		SYH24	26
														SRK_4%24	0.294667	0.147333	13	3	0.442		SYH24	37
														SRK_4%24	0.387333	0.193667	15	5.5	0.581		SYH24	42
														SRK_4%24	0.230133	0.115067	14	3	0.3452		SYH24	41
														SRK_4%24	0.201	0.247	18	4	0.448		SYH48	40
														SRK_4%48	0.507	0.2535	16	4	0.7605		SYH48	40
														SRK_4%48	0.208667	0.104333	11	5.5	0.313		SYH48	43
														SRK_4%48	0.397	0.2566	15	4	0.6536		SYH48	41
														SRK_4%48	0.208533	0.104267	12	4	0.3128		SYH48	40
														SRK_4%48	0.184867	0.0924333	13	3.5	0.2773		SYH48	50
														SRK_4%48	0.201667	0.100833	15	4	0.3025		SYH48	40
														SRK_4%48	0.756	0.5291	17	6	1.2851		SYH48	40
														SRK_4%48	0.454533	0.227267	16	5	0.6818		SYH48	71
														SRK_4%96	0.945	0.8253	17	4	1.7703		SYH48	50
														SRK_4%96	0.505333	0.252667	17	4.5	0.758		SYH96	34
														SRK_4%96	0.601	0.324	13	5	0.925		SYH96	32
														SRK_4%96	0.690133	0.345067	17	5.4	1.0352		SYH96	42
														SRK_4%96	0.157867	0.0789333	13	4	0.2368		SYH96	42
														SRK_4%96	0.466533	0.233267	14	4	0.6998		SYH96	65
														SRK_4%96	0.147333	0.0736667	9.5	3	0.221		SYH96	40
														SRK_6%24	0.738533	0.369267	8	4.7	1.1078		SYH96	55
														SRK_6%24	0.131733	0.0658667	15	2	0.1976		SYH96	43
														SRK_6%24	0.5678	0.5462	16	5	1.114		SYH96	37
														SRK_6%24	0.482	0.0536	7	5	0.5356		SYH96	40
														SRK_6%24	0.528	0.311	18	3.5	0.839		SYK_2%24	46
														SRK_6%48	0.364	0.2856	17	3	0.6496		SYK_2%24	43
														SRK_6%48	1.293	0.6061	17	5.7	1.8991		SYK_2%24	36
														SRK_6%48	0.699733	0.349867	19	5.5	1.0496		SYK_2%24	43
														SRK_6%48	0.3478	0.1739	10	2	0.5217		SYK_2%24	27
														SRK_6%48	1.0138	0.5069	16.5	6	1.5207		SYK_2%24	30
														SRK_6%48	0.6064	0.3032	17	4.5	0.9096		SYK_2%24	32
														SRK_6%48	0.528	0.3257	17	5	0.8537		SYK_2%24	35
														SRK_6%48	0.648	0.6272	17	5.5	1.2752		SYK_2%24	37
														SRK_6%96	0.537	0.1884	16	5	0.7254		SYK_2%24	46
														SRK_6%96	1.24487	0.622433	17	6	1.8673		SYK_2%48	30
														SRK_6%96	1.173	0.3525	19	5.5	1.5255		SYK_2%48	36
														SRK_6%96	0.725	0.3151	16	5.5	1.0401		SYK_2%48	25
														SRK_6%96	1.067	0.57	17	4	1.637		SYK_2%48	30
														SRK_6%96	0.927	0.3237	18	5	1.2507		SYK_2%48	35
														SRK_6%96	1.374	0.5269	20	6	1.9009		SYK_2%48	35
														SRC	0.250667	0.125333	8	2.5	0.376		SYK_2%48	27
														SRC	0.392667	0.196333	17	4.5	0.589		SYK_2%48	46
														SRC	0.315333	0.157667	11	3	0.473		SYK_2%48	46
														SRC	0.266	0.133	10	2.7	0.399		SYK_2%48	43
														SRC	0.392667	0.196333	9	3	0.589		SYK_2%96	34
														SRC	0.135333	0.0676667	8	1.5	0.203		SYK_2%96	30
														SRC	0.250667	0.125333	8	2.5	0.376		SYK_2%96	25
														SRC	0.392667	0.196333	17	4.5	0.589		SYK_2%96	30
														SRC	0.315333	0.157667	11	3	0.473		SYK_2%96	39
														SRC	0.266	0.133	10	2.7	0.399		SYK_2%96	48
														SRC	0.392667	0.196333	9	3	0.589		SYK_2%96	25
														SRC	0.135333	0.0676667	8	1.5	0.203		SYK_2%96	30
														SRC	0.250667	0.125333	8	2.5	0.376		SYK_2%96	46
														SRC	0.392667	0.196333	17	4.5	0.589		SYK_2%96	35
														SRC	0.315333	0.157667	11	3	0.473		SYK_4%24	34
														SRC	0.266	0.133	10	2.7	0.399		SYK_4%24	30
														SRC	0.392667	0.196333	9	3	0.589		SYK_4%24	34
														SRC	0.135333	0.0676667	8	1.5	0.203		SYK_4%24	42
																					SYK_4%24	45
																					SYK_4%24	34
																					SYK_4%24	31
																					SYK_4%24	31
																					SYK_4%24	47
																					SYK_4%24	46
																					SYK_4%48	52
																					SYK_4%48	29
																					SYK_4%48	28
																					SYK_4%48	47
																					SYK_4%48	52
																					SYK_4%48	52
																					SYK_4%48	29
																					SYK_4%48	37
																					SYK_4%48	43
																					SYK_4%48	47
																					SYK_4%96	39
																					SYK_4%96	38
																					SYK_4%96	30
																					SYK_4%96	32
																					SYK_4%96	35
																					SYK_4%96	36
																					SYK_4%96	34
																					SYK_4%96	40
																					SYK_4%96	40
																					SYK_4%96	38
																					SYK_6%24	33
																					SYK_6%24	50
																					SYK_6%24	30
																					SYK_6%24	30
																					SYK_6%24	45
																					SYK_6%24	40
																					SYK_6%24	43
																					SYK_6%24	45
																					SYK_6%24	38
																					SYK_6%24	40
																					SYK_6%48	50
																					SYK_6%48	55
																					SYK_6%48	48
																					SYK_6%48	52
																					SYK_6%48	54
																					SYK_6%48	50
																					SYK_6%48	53
																					SYK_6%48	43
																					SYK_6%48	41
																					SYK_6%48	45
																					SYK_6%96	54
																					SYK_6%96	60
																					SYK_6%96	57
																					SYK_6%96	54
																					SYK_6%96	49
																					SYK_6%96	50
																					SYK_6%96	68
																					SYK_6%96	48
																					SYK_6%96	67
																					SYK_6%96	55
																					SRC	35
																					SRC	32
																					SRC	35
																					SRC	38
																					SRC	35
																					SRC	37
																					SRC	38
																					SRC	43
																					SRC	38
																					SRC	34
																					SRC	35
																					SRC	32
																					SRC	35
																					SRC	38
																					SRC	35
																					SRC	37
																					SRC	38
																					SRC	43
																					SRC	38
																					SRC	34
																					SRC	35
																					SRC	32
																					SRC	35
																					SRC	38
																					SRC	35
																					SRC	37
																					SRC	38
																					SRC	43
																					SRC	38
																					SRC	34
																					SRH24	37
																					SRH24	39
																					SRH24	30
																					SRH24	30
																					SRH24	43
																					SRH24	40
																					SRH24	38
																					SRH24	30
																					SRH24	47
																					SRH24	40
																					SRH48	30
																					SRH48	35
																					SRH48	40
																					SRH48	50
																					SRH48	58
																					SRH48	43
																					SRH48	50
																					SRH48	50
																					SRH48	30
																					SRH48	24
																					SRH96	40
																					SRH96	45
																					SRH96	50
																					SRH96	35
																					SRH96	40
																					SRH96	33
																					SRH96	30
																					SRH96	42
																					SRH96	35
																					SRH96	30
																					SRK_2%24	42
																					SRK_2%24	44
																					SRK_2%24	40
																					SRK_2%24	35
																					SRK_2%24	53
																					SRK_2%24	30
																					SRK_2%24	60
																					SRK_2%24	45
																					SRK_2%24	36
																					SRK_2%24	30
																					SRK_2%48	40
																					SRK_2%48	50
																					SRK_2%48	45
																					SRK_2%48	40
																					SRK_2%48	35
																					SRK_2%48	43
																					SRK_2%48	50
																					SRK_2%48	47
																					SRK_2%48	50
																					SRK_2%48	50
																					SRK_2%96	50
																					SRK_2%96	50
																					SRK_2%96	61
																					SRK_2%96	60
																					SRK_2%96	32
																					SRK_2%96	30
																					SRK_2%96	50
																					SRK_2%96	30
																					SRK_2%96	43
																					SRK_2%96	41
																					SRK_4%24	30
																					SRK_4%24	30
																					SRK_4%24	35
																					SRK_4%24	40
																					SRK_4%24	40
																					SRK_4%24	40
																					SRK_4%24	55
																					SRK_4%24	45
																					SRK_4%24	40
																					SRK_4%24	35
																					SRK_4%48	50
																					SRK_4%48	50
																					SRK_4%48	54
																					SRK_4%48	37
																					SRK_4%48	40
																					SRK_4%48	41
																					SRK_4%48	35
																					SRK_4%48	37
																					SRK_4%48	45
																					SRK_4%48	47
																					SRK_4%96	39
																					SRK_4%96	23
																					SRK_4%96	36
																					SRK_4%96	32
																					SRK_4%96	35
																					SRK_4%96	36
																					SRK_4%96	37
																					SRK_4%96	40
																					SRK_4%96	40
																					SRK_4%96	38
																					SRK_6%24	56
																					SRK_6%24	50
																					SRK_6%24	30
																					SRK_6%24	30
																					SRK_6%24	53
																					SRK_6%24	40
																					SRK_6%24	45
																					SRK_6%24	43
																					SRK_6%24	35
																					SRK_6%24	38
																					SRK_6%48	55
																					SRK_6%48	66
																					SRK_6%48	60
																					SRK_6%48	55
																					SRK_6%48	50
																					SRK_6%48	53
																					SRK_6%48	57
																					SRK_6%48	50
																					SRK_6%48	45
																					SRK_6%48	37
																					SRK_6%96	54
																					SRK_6%96	60
																					SRK_6%96	57
																					SRK_6%96	59
																					SRK_6%96	60
																					SRK_6%96	50
																					SRK_6%96	62
																					SRK_6%96	53
																					SRK_6%96	65
																					SRK_6%96	58
